# Supplementary material for: Jitterbug: somatic and germline transposon insertion detection at single-nucleotide resolution
Source: BMC Genomics. 2015 Oct 12;16:768. doi: 10.1186/s12864-015-1975-5 (PMC4603299; doi:10.1186/s12864-015-1975-5)
Supplement: Additional file 1: Figure S1. — A) Influence of read mapping quality in false discovery. B) Distribution of the length of the TEs selected to generate the simulated TEI. Longer sequences are over-represented in the False Negatives (p = 0.002). C) Sequence context of false negatives (FN). About 60 % of false negatives can be attributed to lack of coverage or repetitive context. (ZIP 45 kb) [file 12864_2015_1975_MOESM1_ESM.zip]

Archive with 3 entries (3 files):
- add 1/Supp1A.pdf
- add 1/Supp1B.pdf
- add 1/Supp1C.pdf
