# Supplementary material for: Jitterbug: somatic and germline transposon insertion detection at single-nucleotide resolution
Source: BMC Genomics. 2015 Oct 12;16:768. doi: 10.1186/s12864-015-1975-5 (PMC4603299; doi:10.1186/s12864-015-1975-5)
Supplement: Additional file 2: Figure S2. — A) Details of Jitterbug’s prediction method with the metrics used as filtering criteria highlighted in orange. B) True Positive (TP) and False Positive (FP) predictions plotted according to these metrics. For each metric, TP and FP follow different distributions and thresholds can be determined to eliminate FP without excessive loss of TP. (ZIP 55 kb) [file 12864_2015_1975_MOESM2_ESM.zip]

Archive with 2 entries (2 files):
- add 2/Supp2A.pdf
- add 2/Supp2B.pdf
