# Supplementary material for: Jitterbug: somatic and germline transposon insertion detection at single-nucleotide resolution
Source: BMC Genomics. 2015 Oct 12;16:768. doi: 10.1186/s12864-015-1975-5 (PMC4603299; doi:10.1186/s12864-015-1975-5)
Supplement: Additional file 6: Figure S5. — Fraction of total TEI compared to the distance between the predicted breakpoint and that determined by alignment of the sequences flanking the TEI loci to PacBio reads, for Jitterbug and RetroSeq (ZIP 27 kb) [file 12864_2015_1975_MOESM6_ESM.zip]

Archive with 2 entries (2 files):
- add 6/Supp6A.pdf
- add 6/Supp6B.pdf
